# Supplementary material for: New insights in Trichochloritis Pilsbry, 1891 and its relatives (Gastropoda, Pulmonata, Camaenidae)
Source: Zookeys. 2019 Jul 22;865:137–54. doi: 10.3897/zookeys.865.36296 (PMC6663936; doi:10.3897/zookeys.865.36296)
Supplement: XML Treatment for Bellatrachia [file zookeys.865.36296-treatment1.xml]

<!DOCTYPE tp:taxon-treatment
  PUBLIC "-//TaxonX//DTD Taxonomic Treatment Publishing DTD v0 20100105//EN" "tax-treatment-NSO.dtd">
<tp:taxon-treatment xmlns:tp="http://www.plazi.org/taxpub"><tp:treatment-meta><kwd-group><label>Taxon classification</label><kwd><named-content xmlns:xlink="http://www.w3.org/1999/xlink" content-type="kingdom">Animalia</named-content></kwd><kwd><named-content xmlns:xlink="http://www.w3.org/1999/xlink" content-type="order">Stylommatophora</named-content></kwd><kwd><named-content xmlns:xlink="http://www.w3.org/1999/xlink" content-type="family">Camaenidae</named-content></kwd></kwd-group><mixed-citation publication-type="journal"><person-group><name><surname>Páll-Gergely</surname><given-names>Barna</given-names></name><name><surname>Neubert</surname><given-names>Eike</given-names></name></person-group><article-title>New insights in <italic><tp:taxon-name><tp:taxon-name-part taxon-name-part-type="genus" reg="Trichochloritis">Trichochloritis</tp:taxon-name-part></tp:taxon-name></italic> Pilsbry, 1891 and its relatives (<tp:taxon-name><tp:taxon-name-part taxon-name-part-type="class">Gastropoda</tp:taxon-name-part></tp:taxon-name>, <tp:taxon-name><tp:taxon-name-part taxon-name-part-type="infraclass">Pulmonata</tp:taxon-name-part></tp:taxon-name>, <tp:taxon-name><tp:taxon-name-part taxon-name-part-type="family">Camaenidae</tp:taxon-name-part></tp:taxon-name>)</article-title><source>Zookeys</source><day>22</day><month>7</month><year>2019</year><volume>865</volume><fpage>137</fpage><lpage>154</lpage><pub-id pub-id-type="doi">10.3897/zookeys.865.36296</pub-id></mixed-citation></tp:treatment-meta><tp:nomenclature><label>Genus</label><tp:taxon-name>
              <object-id xmlns:xlink="http://www.w3.org/1999/xlink" content-type="arpha" xlink:type="simple">4f0abe1a-5a83-402d-b0ca-bbae40f63549</object-id>
              <tp:taxon-name-part taxon-name-part-type="genus" reg="Bellatrachia">Bellatrachia</tp:taxon-name-part>
            </tp:taxon-name><tp:taxon-authority>Schileyko, 2018</tp:taxon-authority><tp:nomenclature-citation-list><tp:nomenclature-citation><tp:taxon-name>
                  <tp:taxon-name-part taxon-name-part-type="genus" reg="Bellatrachia">Bellatrachia</tp:taxon-name-part>
                </tp:taxon-name><comment>Schileyko, 2018: 169–171.</comment></tp:nomenclature-citation></tp:nomenclature-citation-list></tp:nomenclature><tp:treatment-sec sec-type="type species" id="SECID0EKAAE"><title>Type species.</title><p><tp:taxon-name><tp:taxon-name-part taxon-name-part-type="genus" reg="Helix">Helix</tp:taxon-name-part> (<tp:taxon-name-part taxon-name-part-type="subgenus" reg="Chloritis">Chloritis</tp:taxon-name-part>) <tp:taxon-name-part taxon-name-part-type="species" reg="pseudomiara">pseudomiara</tp:taxon-name-part></tp:taxon-name> Bavay &amp; Dautzenberg, 1909 by monotypy.</p><p>The anatomically-examined specimen (i.e., on which the genus is based) was in fact <italic><tp:taxon-name><tp:taxon-name-part taxon-name-part-type="genus" reg="Helix">Helix</tp:taxon-name-part><tp:taxon-name-part taxon-name-part-type="species" reg="condoriana">condoriana</tp:taxon-name-part></tp:taxon-name></italic>. Under the provisions of Article 70.3 ICZN, we herewith replace the original type species <tp:taxon-name><tp:taxon-name-part taxon-name-part-type="genus" reg="Helix">Helix</tp:taxon-name-part> (<tp:taxon-name-part taxon-name-part-type="subgenus" reg="Chloritis">Chloritis</tp:taxon-name-part>) <tp:taxon-name-part taxon-name-part-type="species" reg="pseudomiara">pseudomiara</tp:taxon-name-part></tp:taxon-name> Bavay &amp; Dautzenberg, 1909 with <italic><tp:taxon-name><tp:taxon-name-part taxon-name-part-type="genus" reg="Helix">Helix</tp:taxon-name-part><tp:taxon-name-part taxon-name-part-type="species" reg="condoriana">condoriana</tp:taxon-name-part></tp:taxon-name></italic> Crosse &amp; Fischer, 1863 as the type species of <italic><tp:taxon-name><tp:taxon-name-part taxon-name-part-type="genus" reg="Bellatrachia">Bellatrachia</tp:taxon-name-part></tp:taxon-name></italic> Schileyko, 2018 to serve the stability of nomenclature.</p></tp:treatment-sec><tp:treatment-sec sec-type="Included species" id="SECID0ELCAE"><title>Included species.</title><p><italic><tp:taxon-name><tp:taxon-name-part taxon-name-part-type="genus" reg="Bellatrachia">Bellatrachia</tp:taxon-name-part><tp:taxon-name-part taxon-name-part-type="species" reg="condoriana">condoriana</tp:taxon-name-part></tp:taxon-name></italic> (Crosse &amp; Fischer, 1863).</p></tp:treatment-sec><tp:treatment-sec sec-type="diagnosis" id="SECID0E3CAE"><title>Diagnosis.</title><p>Shell depressed globular, apex not sunken, hairs or hair scars cover the entire shell. Penis rather long, subcylindrical, its inner surface bears longitudinal pilasters; penial verge absent; penial caecum absent; epiphallus slender, long, convoluted; retractor muscle attached at the penis-epiphallus transition; flagellum thick, with attenuated tip, approximately 2–2.5 times shorter than epiphallus; vagina slender, shorter than penis; stalk of bursa copulatrix long, with thickening at some distance from its origin, shape of bursa unknown (based on <xref ref-type="bibr" rid="B22">Schileyko 2018</xref>; see Fig. <xref ref-type="fig" rid="F2">4</xref>).</p></tp:treatment-sec><tp:treatment-sec sec-type="description" id="SECID0EKDAE"><title>Description.</title><p>See <italic><tp:taxon-name><tp:taxon-name-part taxon-name-part-type="genus" reg="Bellatrachia">B.</tp:taxon-name-part><tp:taxon-name-part taxon-name-part-type="species" reg="condoriana">condoriana</tp:taxon-name-part></tp:taxon-name></italic> below.</p></tp:treatment-sec><tp:treatment-sec sec-type="remarks" id="SECID0E2DAE"><title>Remarks.</title><p><italic><tp:taxon-name><tp:taxon-name-part taxon-name-part-type="genus" reg="Bellatrachia">Bellatrachia</tp:taxon-name-part></tp:taxon-name></italic> differs from <italic><tp:taxon-name><tp:taxon-name-part taxon-name-part-type="genus" reg="Trichochloritis">Trichochloritis</tp:taxon-name-part></tp:taxon-name></italic> in lacking the penial caecum.</p><!--PageBreak --></tp:treatment-sec><tp:treatment-sec><!--Section generated to contain objects referenced in tp:taxon-treatment.--><fig id="F2" position="float" orientation="portrait"><object-id xmlns:xlink="http://www.w3.org/1999/xlink" content-type="doi" xlink:type="simple">10.3897/zookeys.865.36296.figures3-4</object-id><object-id xmlns:xlink="http://www.w3.org/1999/xlink" content-type="arpha" xlink:type="simple">0935572d-d8c1-4e84-a598-fe6e81cef405</object-id><label>Figures 3–4.</label><caption><p>Original specimen “<italic><tp:taxon-name><tp:taxon-name-part taxon-name-part-type="genus" reg="Bellatrachia">Bellatrachia</tp:taxon-name-part><tp:taxon-name-part taxon-name-part-type="species" reg="pseudomiara">pseudomiara</tp:taxon-name-part></tp:taxon-name></italic>” sensu Schileyko <bold>3</bold> shell (<xref ref-type="bibr" rid="B22">Schileyko 2018</xref>: 170, Fig. <xref ref-type="fig" rid="F1">1</xref>), D = 23.2 mm, A. Sysoev, photograph × 2 <bold>4</bold> Morphology of the genital organs of “<italic><tp:taxon-name><tp:taxon-name-part taxon-name-part-type="genus" reg="Bellatrachia">Bellatrachia</tp:taxon-name-part><tp:taxon-name-part taxon-name-part-type="species" reg="pseudomiara">pseudomiara</tp:taxon-name-part></tp:taxon-name></italic>” sensu <xref ref-type="bibr" rid="B22">Schileyko (2018)</xref>, modified after <xref ref-type="bibr" rid="B22">Schileyko (2018)</xref>.</p></caption><graphic xmlns:xlink="http://www.w3.org/1999/xlink" xlink:href="zookeys-865-137-g002.jpg" position="float" orientation="portrait" xlink:type="simple" id="oo_319420.jpg"><uri content-type="original_file" xlink:type="simple">https://binary.pensoft.net/fig/319420</uri></graphic></fig><fig id="F1" position="float" orientation="portrait"><object-id xmlns:xlink="http://www.w3.org/1999/xlink" content-type="doi" xlink:type="simple">10.3897/zookeys.865.36296.figures1-2</object-id><object-id xmlns:xlink="http://www.w3.org/1999/xlink" content-type="arpha" xlink:type="simple">995d3e63-c7c2-4f3c-a7d4-85066776d684</object-id><label>Figures 1–2.</label><caption><p><italic><tp:taxon-name><tp:taxon-name-part taxon-name-part-type="genus" reg="Bellatrachia">Bellatrachia</tp:taxon-name-part><tp:taxon-name-part taxon-name-part-type="species" reg="condoriana">condoriana</tp:taxon-name-part></tp:taxon-name></italic><bold>1</bold> Syntype <italic><tp:taxon-name><tp:taxon-name-part taxon-name-part-type="genus" reg="Helix">Helix</tp:taxon-name-part><tp:taxon-name-part taxon-name-part-type="species" reg="condoriana">condoriana</tp:taxon-name-part></tp:taxon-name></italic> Crosse &amp; Fischer, 1863, <named-content xmlns:xlink="http://www.w3.org/1999/xlink" content-type="dwc:institutional_code" xlink:type="simple">MNHN</named-content>-IM-2000-1866, D = 18.3 mm, <named-content xmlns:xlink="http://www.w3.org/1999/xlink" content-type="dwc:institutional_code" xlink:type="simple">MNHN</named-content><bold>2</bold> lectotype <italic><tp:taxon-name><tp:taxon-name-part taxon-name-part-type="genus" reg="Chloritis">Chloritis</tp:taxon-name-part><tp:taxon-name-part taxon-name-part-type="species" reg="microtricha">microtricha</tp:taxon-name-part></tp:taxon-name></italic> Möllendorff, 1898, <named-content xmlns:xlink="http://www.w3.org/1999/xlink" content-type="dwc:institutional_code" xlink:type="simple">SMF</named-content> 8540, D = 24.8 mm, S. Hof, Senckenberg. All photographs × 2.</p></caption><graphic xmlns:xlink="http://www.w3.org/1999/xlink" xlink:href="zookeys-865-137-g001.jpg" position="float" orientation="portrait" xlink:type="simple" id="oo_319419.jpg"><uri content-type="original_file" xlink:type="simple">https://binary.pensoft.net/fig/319419</uri></graphic></fig></tp:treatment-sec><ref-list><ref id="B22"><mixed-citation xmlns:xlink="http://www.w3.org/1999/xlink" xlink:type="simple"><person-group><name name-style="western"><surname>Schileyko</surname><given-names>A</given-names></name></person-group> (<year>2018</year>) <article-title>On the genus <italic><tp:taxon-name><tp:taxon-name-part taxon-name-part-type="genus">Trachia</tp:taxon-name-part></tp:taxon-name></italic> auct. (<tp:taxon-name><tp:taxon-name-part taxon-name-part-type="class">Gastropoda</tp:taxon-name-part></tp:taxon-name>, <tp:taxon-name><tp:taxon-name-part taxon-name-part-type="infraclass">Pulmonata</tp:taxon-name-part></tp:taxon-name>, <tp:taxon-name><tp:taxon-name-part taxon-name-part-type="family">Camaenidae</tp:taxon-name-part></tp:taxon-name>).</article-title><source>Ruthenica</source><volume>28</volume>(<issue>4</issue>): <fpage>169</fpage>–<lpage>174</lpage>.</mixed-citation></ref></ref-list></tp:taxon-treatment>
