# Supplementary material for: New insights in Trichochloritis Pilsbry, 1891 and its relatives (Gastropoda, Pulmonata, Camaenidae)
Source: Zookeys. 2019 Jul 22;865:137–54. doi: 10.3897/zookeys.865.36296 (PMC6663936; doi:10.3897/zookeys.865.36296)
Supplement: XML Treatment for Bellatrachia condoriana [file zookeys.865.36296-treatment2.xml]

<!DOCTYPE tp:taxon-treatment
  PUBLIC "-//TaxonX//DTD Taxonomic Treatment Publishing DTD v0 20100105//EN" "tax-treatment-NSO.dtd">
<tp:taxon-treatment xmlns:tp="http://www.plazi.org/taxpub"><tp:treatment-meta><kwd-group><label>Taxon classification</label><kwd><named-content xmlns:xlink="http://www.w3.org/1999/xlink" content-type="kingdom">Animalia</named-content></kwd><kwd><named-content xmlns:xlink="http://www.w3.org/1999/xlink" content-type="order">Stylommatophora</named-content></kwd><kwd><named-content xmlns:xlink="http://www.w3.org/1999/xlink" content-type="family">Camaenidae</named-content></kwd></kwd-group><mixed-citation publication-type="journal"><person-group><name><surname>Páll-Gergely</surname><given-names>Barna</given-names></name><name><surname>Neubert</surname><given-names>Eike</given-names></name></person-group><article-title>New insights in <italic><tp:taxon-name><tp:taxon-name-part taxon-name-part-type="genus" reg="Trichochloritis">Trichochloritis</tp:taxon-name-part></tp:taxon-name></italic> Pilsbry, 1891 and its relatives (<tp:taxon-name><tp:taxon-name-part taxon-name-part-type="class">Gastropoda</tp:taxon-name-part></tp:taxon-name>, <tp:taxon-name><tp:taxon-name-part taxon-name-part-type="infraclass">Pulmonata</tp:taxon-name-part></tp:taxon-name>, <tp:taxon-name><tp:taxon-name-part taxon-name-part-type="family">Camaenidae</tp:taxon-name-part></tp:taxon-name>)</article-title><source>Zookeys</source><day>22</day><month>7</month><year>2019</year><volume>865</volume><fpage>137</fpage><lpage>154</lpage><pub-id pub-id-type="doi">10.3897/zookeys.865.36296</pub-id></mixed-citation></tp:treatment-meta><tp:nomenclature><tp:taxon-name>
              <object-id xmlns:xlink="http://www.w3.org/1999/xlink" content-type="arpha" xlink:type="simple">5074b943-e486-446e-89ee-f9d58a9bbdcc</object-id>
              <tp:taxon-name-part taxon-name-part-type="genus" reg="Bellatrachia">Bellatrachia</tp:taxon-name-part>
              <tp:taxon-name-part taxon-name-part-type="species" reg="condoriana">condoriana</tp:taxon-name-part>
            </tp:taxon-name><tp:taxon-authority>(Crosse &amp; Fischer, 1863)</tp:taxon-authority><xref ref-type="fig" rid="F1">Figs 1–2</xref><xref ref-type="fig" rid="F2">, 3–4</xref><tp:nomenclature-citation-list><tp:nomenclature-citation><tp:taxon-name>
                  <tp:taxon-name-part taxon-name-part-type="genus" reg="Helix">Helix</tp:taxon-name-part>
                  <tp:taxon-name-part taxon-name-part-type="species" reg="condoriana">condoriana</tp:taxon-name-part>
                </tp:taxon-name><comment>Crosse &amp; Fischer, 1863: 351, pl. 14, fig. 1.</comment></tp:nomenclature-citation><tp:nomenclature-citation><tp:taxon-name>
                  <tp:taxon-name-part taxon-name-part-type="genus" reg="Chloritis">Chloritis</tp:taxon-name-part>
                  <tp:taxon-name-part taxon-name-part-type="species" reg="microtricha">microtricha</tp:taxon-name-part>
                </tp:taxon-name><comment>Möllendorff, 1898: 71. syn. nov.</comment></tp:nomenclature-citation><tp:nomenclature-citation><tp:taxon-name><tp:taxon-name-part taxon-name-part-type="genus" reg="Chloritis">Chloritis</tp:taxon-name-part> (<tp:taxon-name-part taxon-name-part-type="subgenus" reg="Trichochloritis">Trichochloritis</tp:taxon-name-part>) <tp:taxon-name-part taxon-name-part-type="species" reg="microtricha">microtricha</tp:taxon-name-part></tp:taxon-name><comment>: <xref ref-type="bibr" rid="B27">Zilch 1966</xref>: 304, pl. 9, fig. 23.</comment></tp:nomenclature-citation><tp:nomenclature-citation><tp:taxon-name>
                  <tp:taxon-name-part taxon-name-part-type="genus" reg="Trichochloritis">Trichochloritis</tp:taxon-name-part>
                  <tp:taxon-name-part taxon-name-part-type="species" reg="microtricha">microtricha</tp:taxon-name-part>
                </tp:taxon-name><comment>: <xref ref-type="bibr" rid="B21">Schileyko 2011</xref>: 47.</comment></tp:nomenclature-citation><tp:nomenclature-citation><tp:taxon-name>
                  <tp:taxon-name-part taxon-name-part-type="genus" reg="Trichochloritis">Trichochloritis</tp:taxon-name-part>
                  <tp:taxon-name-part taxon-name-part-type="species" reg="condoriana">condoriana</tp:taxon-name-part>
                </tp:taxon-name><comment>: <xref ref-type="bibr" rid="B21">Schileyko 2011</xref>: 47.</comment></tp:nomenclature-citation><tp:nomenclature-citation><tp:taxon-name>
                  <tp:taxon-name-part taxon-name-part-type="genus" reg="Bellatrachia">Bellatrachia</tp:taxon-name-part>
                  <tp:taxon-name-part taxon-name-part-type="species" reg="pseudomiara">pseudomiara</tp:taxon-name-part>
                </tp:taxon-name><comment>: <xref ref-type="bibr" rid="B22">Schileyko 2018</xref>: 169–171, figs 1–2 [non <tp:taxon-name><tp:taxon-name-part taxon-name-part-type="genus" reg="Helix">Helix</tp:taxon-name-part> (<tp:taxon-name-part taxon-name-part-type="subgenus" reg="Chloritis">Chloritis</tp:taxon-name-part>) <tp:taxon-name-part taxon-name-part-type="species" reg="pseudomiara">pseudomiara</tp:taxon-name-part></tp:taxon-name> Bavay &amp; Dautzenberg, 1909].</comment></tp:nomenclature-citation></tp:nomenclature-citation-list></tp:nomenclature><tp:treatment-sec sec-type="Type specimens" id="SECID0ELJAE"><title>Type specimens.</title><p><italic><tp:taxon-name><tp:taxon-name-part taxon-name-part-type="genus" reg="Helix"/><tp:taxon-name-part taxon-name-part-type="species" reg="condoriana">condoriana</tp:taxon-name-part></tp:taxon-name></italic>: 1 syntype <named-content xmlns:xlink="http://www.w3.org/1999/xlink" content-type="dwc:institutional_code" xlink:type="simple">MNHN</named-content>-IM-2000-1866, Poulo-Condor, D: 18.3 mm, H: 11.7 mm [this is the syntype figured in the original description]; <italic><tp:taxon-name><tp:taxon-name-part taxon-name-part-type="genus" reg="Chloritis"/><tp:taxon-name-part taxon-name-part-type="species" reg="microtricha">microtricha</tp:taxon-name-part></tp:taxon-name></italic>: lectotype (selected by <xref ref-type="bibr" rid="B27">Zilch 1966</xref>) <named-content xmlns:xlink="http://www.w3.org/1999/xlink" content-type="dwc:institutional_code" xlink:type="simple">SMF</named-content> 8540, Vietnam, Annam, Boloven, coll. O. Möllendorff ex coll. Roebelen, D: 24.8 mm, H: 17.7 mm.</p></tp:treatment-sec><tp:treatment-sec sec-type="type locality" id="SECID0EZKAE"><title>Type locality.</title><p>“insula Poulo-Condor” [Con Son Island], Vietnam.</p></tp:treatment-sec><tp:treatment-sec sec-type="Additional specimens" id="SECID0E5KAE"><title>Additional specimens.</title><p>Vietnam, Bang-Kiang, coll. Denis ex Messager, <named-content xmlns:xlink="http://www.w3.org/1999/xlink" content-type="dwc:institutional_code" xlink:type="simple">MNHN</named-content>-IM-2012-27151 (2 shells).</p></tp:treatment-sec><tp:treatment-sec sec-type="diagnosis" id="SECID0EMLAE"><title>Diagnosis.</title><p>Shell biconvex with a whitish subsutural spiral, narrow umbilicus, and hair scars covering the entire surface.</p></tp:treatment-sec><tp:treatment-sec sec-type="description" id="SECID0ERLAE"><title>Description.</title><p>Shell middle sized, biconvex, moderately thin-walled; last whorl only slightly expanding and descending abruptly towards aperture; colour dirty yellowish with a broad pale subsutural spiral band; whorls 4.5–5, separated by a rather shallow suture; body whorl faintly slightly angled; subsutural furrow shallow but present on the complete last whorl; protoconch consists of 1.25–1.5 whorls, very finely squamous, matte; the pattern of hair scars is dense and covers the complete teleoconch; aperture obliquely rounded, and the peristomal rims are close; peristome strongly expanded and somewhat reflected and reinforced by a white lip; parietal side with very thin, inconspicuous light layer; umbilicus open, of medium size, with blunt peripheral angulation, and partly covered by the columellar reflection.</p></tp:treatment-sec><tp:treatment-sec sec-type="description" id="SECID0EWLAE"><title>Measurements.</title><p>D = 18.3–24.8 mm; H= 11.7–17.7 mm (n = 4).</p></tp:treatment-sec><tp:treatment-sec sec-type="remarks" id="SECID0E2LAE"><title>Remarks.</title><p>The syntype of <italic><tp:taxon-name><tp:taxon-name-part taxon-name-part-type="genus" reg="Bellatrachia">B.</tp:taxon-name-part><tp:taxon-name-part taxon-name-part-type="species" reg="condoriana">condoriana</tp:taxon-name-part></tp:taxon-name></italic> (Fig. <xref ref-type="fig" rid="F1">1</xref>) is similar to the specimen identified as <tp:taxon-name><tp:taxon-name-part taxon-name-part-type="genus" reg="Helix">Helix</tp:taxon-name-part> (<tp:taxon-name-part taxon-name-part-type="subgenus" reg="Chloritis">Chloritis</tp:taxon-name-part>) <tp:taxon-name-part taxon-name-part-type="species" reg="pseudomiara">pseudomiara</tp:taxon-name-part></tp:taxon-name> by Schileyko (2017) (Fig. <xref ref-type="fig" rid="F2">3</xref>), but the shell of the latter is somewhat more depressed. The shell of the lectotype of <italic><tp:taxon-name><tp:taxon-name-part taxon-name-part-type="genus" reg="Bellatrachia">B.</tp:taxon-name-part><tp:taxon-name-part taxon-name-part-type="species" reg="microtricha">microtricha</tp:taxon-name-part></tp:taxon-name></italic> (Fig. <xref ref-type="fig" rid="F1">2</xref>) is larger and somewhat more globular that that of <italic><tp:taxon-name><tp:taxon-name-part taxon-name-part-type="genus" reg="Bellatrachia">B.</tp:taxon-name-part><tp:taxon-name-part taxon-name-part-type="species" reg="condoriana">condoriana</tp:taxon-name-part></tp:taxon-name></italic>. However, both taxa agree quite well in other details such as the relative size of the umbilicus, formation of lip and aperture, and microsculpture of the teleoconch. In contrast, absolute dimensions proved to be insufficient traits for species-level distinction. Therefore, we consider <italic><tp:taxon-name><tp:taxon-name-part taxon-name-part-type="genus" reg="Chloritis">Chloritis</tp:taxon-name-part><tp:taxon-name-part taxon-name-part-type="species" reg="microtricha">microtricha</tp:taxon-name-part></tp:taxon-name></italic> as a synonym of <italic><tp:taxon-name><tp:taxon-name-part taxon-name-part-type="genus" reg="Bellatrachia">Bellatrachia</tp:taxon-name-part><tp:taxon-name-part taxon-name-part-type="species" reg="condoriana">condoriana</tp:taxon-name-part></tp:taxon-name></italic>. The subtle conchological differences in the shell morphology shown in Figs <xref ref-type="fig" rid="F1">1</xref>–<xref ref-type="fig" rid="F2">3</xref> may be part of the overall variation of <italic><tp:taxon-name><tp:taxon-name-part taxon-name-part-type="genus" reg="Bellatrachia">B.</tp:taxon-name-part><tp:taxon-name-part taxon-name-part-type="species" reg="condoriana">condoriana</tp:taxon-name-part></tp:taxon-name></italic> or may signal a difference at the species level. This question can only be clarified by a revision of a larger number of specimens from the area.</p><fig id="F1" position="float" orientation="portrait"><object-id xmlns:xlink="http://www.w3.org/1999/xlink" content-type="doi" xlink:type="simple">10.3897/zookeys.865.36296.figures1-2</object-id><object-id xmlns:xlink="http://www.w3.org/1999/xlink" content-type="arpha" xlink:type="simple">995d3e63-c7c2-4f3c-a7d4-85066776d684</object-id><label>Figures 1–2.</label><caption><p><italic><tp:taxon-name><tp:taxon-name-part taxon-name-part-type="genus" reg="Bellatrachia">Bellatrachia</tp:taxon-name-part><tp:taxon-name-part taxon-name-part-type="species" reg="condoriana">condoriana</tp:taxon-name-part></tp:taxon-name></italic><bold>1</bold> Syntype <italic><tp:taxon-name><tp:taxon-name-part taxon-name-part-type="genus" reg="Helix">Helix</tp:taxon-name-part><tp:taxon-name-part taxon-name-part-type="species" reg="condoriana">condoriana</tp:taxon-name-part></tp:taxon-name></italic> Crosse &amp; Fischer, 1863, <named-content xmlns:xlink="http://www.w3.org/1999/xlink" content-type="dwc:institutional_code" xlink:type="simple">MNHN</named-content>-IM-2000-1866, D = 18.3 mm, <named-content xmlns:xlink="http://www.w3.org/1999/xlink" content-type="dwc:institutional_code" xlink:type="simple">MNHN</named-content><bold>2</bold> lectotype <italic><tp:taxon-name><tp:taxon-name-part taxon-name-part-type="genus" reg="Chloritis">Chloritis</tp:taxon-name-part><tp:taxon-name-part taxon-name-part-type="species" reg="microtricha">microtricha</tp:taxon-name-part></tp:taxon-name></italic> Möllendorff, 1898, <named-content xmlns:xlink="http://www.w3.org/1999/xlink" content-type="dwc:institutional_code" xlink:type="simple">SMF</named-content> 8540, D = 24.8 mm, S. Hof, Senckenberg. All photographs × 2.</p></caption><graphic xmlns:xlink="http://www.w3.org/1999/xlink" xlink:href="zookeys-865-137-g001.jpg" position="float" orientation="portrait" xlink:type="simple" id="oo_319419.jpg"><uri content-type="original_file" xlink:type="simple">https://binary.pensoft.net/fig/319419</uri></graphic></fig><fig id="F2" position="float" orientation="portrait"><object-id xmlns:xlink="http://www.w3.org/1999/xlink" content-type="doi" xlink:type="simple">10.3897/zookeys.865.36296.figures3-4</object-id><object-id xmlns:xlink="http://www.w3.org/1999/xlink" content-type="arpha" xlink:type="simple">0935572d-d8c1-4e84-a598-fe6e81cef405</object-id><label>Figures 3–4.</label><caption><p>Original specimen “<italic><tp:taxon-name><tp:taxon-name-part taxon-name-part-type="genus" reg="Bellatrachia">Bellatrachia</tp:taxon-name-part><tp:taxon-name-part taxon-name-part-type="species" reg="pseudomiara">pseudomiara</tp:taxon-name-part></tp:taxon-name></italic>” sensu Schileyko <bold>3</bold> shell (<xref ref-type="bibr" rid="B22">Schileyko 2018</xref>: 170, Fig. <xref ref-type="fig" rid="F1">1</xref>), D = 23.2 mm, A. Sysoev, photograph × 2 <bold>4</bold> Morphology of the genital organs of “<italic><tp:taxon-name><tp:taxon-name-part taxon-name-part-type="genus" reg="Bellatrachia">Bellatrachia</tp:taxon-name-part><tp:taxon-name-part taxon-name-part-type="species" reg="pseudomiara">pseudomiara</tp:taxon-name-part></tp:taxon-name></italic>” sensu <xref ref-type="bibr" rid="B22">Schileyko (2018)</xref>, modified after <xref ref-type="bibr" rid="B22">Schileyko (2018)</xref>.</p></caption><graphic xmlns:xlink="http://www.w3.org/1999/xlink" xlink:href="zookeys-865-137-g002.jpg" position="float" orientation="portrait" xlink:type="simple" id="oo_319420.jpg"><uri content-type="original_file" xlink:type="simple">https://binary.pensoft.net/fig/319420</uri></graphic></fig></tp:treatment-sec><ref-list><ref id="B22"><mixed-citation xmlns:xlink="http://www.w3.org/1999/xlink" xlink:type="simple"><person-group><name name-style="western"><surname>Schileyko</surname><given-names>A</given-names></name></person-group> (<year>2018</year>) <article-title>On the genus <italic><tp:taxon-name><tp:taxon-name-part taxon-name-part-type="genus">Trachia</tp:taxon-name-part></tp:taxon-name></italic> auct. (<tp:taxon-name><tp:taxon-name-part taxon-name-part-type="class">Gastropoda</tp:taxon-name-part></tp:taxon-name>, <tp:taxon-name><tp:taxon-name-part taxon-name-part-type="infraclass">Pulmonata</tp:taxon-name-part></tp:taxon-name>, <tp:taxon-name><tp:taxon-name-part taxon-name-part-type="family">Camaenidae</tp:taxon-name-part></tp:taxon-name>).</article-title><source>Ruthenica</source><volume>28</volume>(<issue>4</issue>): <fpage>169</fpage>–<lpage>174</lpage>.</mixed-citation></ref><ref id="B27"><mixed-citation xmlns:xlink="http://www.w3.org/1999/xlink" xlink:type="simple"><person-group><name name-style="western"><surname>Zilch</surname><given-names>A</given-names></name></person-group> (<year>1966</year>) Die Typen und Typoide des Natur-Museums Senckenberg, 35: <tp:taxon-name><tp:taxon-name-part taxon-name-part-type="phylum">Mollusca</tp:taxon-name-part></tp:taxon-name>, <tp:taxon-name><tp:taxon-name-part taxon-name-part-type="family">Camaenidae</tp:taxon-name-part></tp:taxon-name> (5). Archiv für Molluskenkunde 95(5/6): 293–319, Taf. 7–11.</mixed-citation></ref><ref id="B21"><mixed-citation xmlns:xlink="http://www.w3.org/1999/xlink" xlink:type="simple"><person-group><name name-style="western"><surname>Schileyko</surname><given-names>AA</given-names></name></person-group> (<year>2011</year>) <article-title>Check-list of land pulmonate molluscs of Vietnam (<tp:taxon-name><tp:taxon-name-part taxon-name-part-type="class">Gastropoda</tp:taxon-name-part></tp:taxon-name>: <tp:taxon-name><tp:taxon-name-part taxon-name-part-type="order">Stylommatophora</tp:taxon-name-part></tp:taxon-name>).</article-title><source>Ruthenica</source><volume>21</volume>(<issue>1</issue>): <fpage>1</fpage>–<lpage>68</lpage>.</mixed-citation></ref></ref-list></tp:taxon-treatment>
