# Supplementary material for: New insights in Trichochloritis Pilsbry, 1891 and its relatives (Gastropoda, Pulmonata, Camaenidae)
Source: Zookeys. 2019 Jul 22;865:137–54. doi: 10.3897/zookeys.865.36296 (PMC6663936; doi:10.3897/zookeys.865.36296)
Supplement: XML Treatment for Chloritis (?) bifoveata [file zookeys.865.36296-treatment6.xml]

<!DOCTYPE tp:taxon-treatment
  PUBLIC "-//TaxonX//DTD Taxonomic Treatment Publishing DTD v0 20100105//EN" "tax-treatment-NSO.dtd">
<tp:taxon-treatment xmlns:tp="http://www.plazi.org/taxpub"><tp:treatment-meta><kwd-group><label>Taxon classification</label><kwd><named-content xmlns:xlink="http://www.w3.org/1999/xlink" content-type="kingdom">Animalia</named-content></kwd><kwd><named-content xmlns:xlink="http://www.w3.org/1999/xlink" content-type="order">Stylommatophora</named-content></kwd><kwd><named-content xmlns:xlink="http://www.w3.org/1999/xlink" content-type="family">Camaenidae</named-content></kwd></kwd-group><mixed-citation publication-type="journal"><person-group><name><surname>Páll-Gergely</surname><given-names>Barna</given-names></name><name><surname>Neubert</surname><given-names>Eike</given-names></name></person-group><article-title>New insights in <italic><tp:taxon-name><tp:taxon-name-part taxon-name-part-type="genus" reg="Trichochloritis">Trichochloritis</tp:taxon-name-part></tp:taxon-name></italic> Pilsbry, 1891 and its relatives (<tp:taxon-name><tp:taxon-name-part taxon-name-part-type="class">Gastropoda</tp:taxon-name-part></tp:taxon-name>, <tp:taxon-name><tp:taxon-name-part taxon-name-part-type="infraclass">Pulmonata</tp:taxon-name-part></tp:taxon-name>, <tp:taxon-name><tp:taxon-name-part taxon-name-part-type="family">Camaenidae</tp:taxon-name-part></tp:taxon-name>)</article-title><source>Zookeys</source><day>22</day><month>7</month><year>2019</year><volume>865</volume><fpage>137</fpage><lpage>154</lpage><pub-id pub-id-type="doi">10.3897/zookeys.865.36296</pub-id></mixed-citation></tp:treatment-meta><tp:nomenclature><tp:taxon-name>
              <object-id xmlns:xlink="http://www.w3.org/1999/xlink" content-type="arpha" xlink:type="simple">0c2e6b09-6c17-4534-9a86-2cb3b0552eef</object-id>
              <tp:taxon-name-part taxon-name-part-type="genus" reg="Chloritis">Chloritis</tp:taxon-name-part>
              <tp:taxon-name-part taxon-name-part-type="uncertainty-rank">(?)</tp:taxon-name-part>
              <tp:taxon-name-part taxon-name-part-type="genus" reg="Chloritis"/>
              <tp:taxon-name-part taxon-name-part-type="species" reg="bifoveata">bifoveata</tp:taxon-name-part>
            </tp:taxon-name><tp:taxon-authority>(Benson, 1856)</tp:taxon-authority><xref ref-type="fig" rid="F7">Figs 15–17</xref><!--PageBreak --><!--PageBreak --><tp:nomenclature-citation-list><tp:nomenclature-citation><tp:taxon-name>
                  <tp:taxon-name-part taxon-name-part-type="genus" reg="Helix">Helix</tp:taxon-name-part>
                  <tp:taxon-name-part taxon-name-part-type="species" reg="bifoveata">bifoveata</tp:taxon-name-part>
                </tp:taxon-name><comment>Benson, 1856: 251.</comment></tp:nomenclature-citation><tp:nomenclature-citation><tp:taxon-name>
                  <tp:taxon-name-part taxon-name-part-type="genus" reg="Chloritis">Chloritis</tp:taxon-name-part>
                  <tp:taxon-name-part taxon-name-part-type="species" reg="bifoveata">bifoveata</tp:taxon-name-part>
                </tp:taxon-name><comment>: <xref ref-type="bibr" rid="B25">Sutcharit and Panha 2010</xref>: 278–283, figs 1A, B, 2A–F, 3A–D, table 1.</comment></tp:nomenclature-citation></tp:nomenclature-citation-list></tp:nomenclature><tp:treatment-sec sec-type="material" id="SECID0E4RAG"><title>Specimens examined.</title><p>Thailand: Krabi: Phanom Benja National Park, Huai To waterfall and surrounding rain forest, 120 m, <named-content xmlns:xlink="http://www.w3.org/1999/xlink" content-type="dwc:verbatimCoordinates" xlink:type="simple"><named-content content-type="geo-json" specific-use="{&#34;type&#34;:&#34;Point&#34;,&#34;coordinates&#34;:[98.914444,8.239167]}" id="NCID0EGSAG" xlink:type="simple">08°14'21"N, 098°54'52"E</named-content></named-content>, <named-content xmlns:xlink="http://www.w3.org/1999/xlink" content-type="dwc:verbatimCoordinates" xlink:type="simple"><named-content content-type="geo-json" specific-use="{&#34;type&#34;:&#34;Point&#34;,&#34;coordinates&#34;:[98.920000,8.235556]}" id="NCID0EOSAG" xlink:type="simple">08°14'08"N, 098°55'12"E</named-content></named-content>, leg. Hausdorf, 28.07.2010, <named-content xmlns:xlink="http://www.w3.org/1999/xlink" content-type="dwc:institutional_code" xlink:type="simple">ZMH</named-content> 51997/2.</p></tp:treatment-sec><tp:treatment-sec sec-type="remarks" id="SECID0E2SAG"><title>Remarks.</title><p>For a detailed description of the shell refer to Sutcharit &amp; Panha, 2010. Our data on the reproductive anatomy largely matches that of <xref ref-type="bibr" rid="B25">Sutcharit and Panha (2010)</xref>, with the following two exceptions: the flagellum is relatively long and slender, and the penial verge is not irregularly shaped but conical and deeply grooved with the folds starting from the epiphallus.</p></tp:treatment-sec><tp:treatment-sec><!--Section generated to contain objects referenced in tp:taxon-treatment.--><fig id="F7" position="float" orientation="portrait"><object-id xmlns:xlink="http://www.w3.org/1999/xlink" content-type="doi" xlink:type="simple">10.3897/zookeys.865.36296.figures15-17</object-id><object-id xmlns:xlink="http://www.w3.org/1999/xlink" content-type="arpha" xlink:type="simple">e790ea70-257d-41ab-966a-a9fbbb981406</object-id><label>Figures 15–17.</label><caption><p><italic><tp:taxon-name><tp:taxon-name-part taxon-name-part-type="genus" reg="Chloritis">Chloritis</tp:taxon-name-part><tp:taxon-name-part taxon-name-part-type="uncertainty-rank">(?)</tp:taxon-name-part><tp:taxon-name-part taxon-name-part-type="species" reg="bifoveata">bifoveata</tp:taxon-name-part></tp:taxon-name></italic><bold>15</bold> shell of dissected specimens of <italic><tp:taxon-name><tp:taxon-name-part taxon-name-part-type="genus" reg="Chloritis">Chloritis</tp:taxon-name-part><tp:taxon-name-part taxon-name-part-type="species" reg="bifoveata">bifoveata</tp:taxon-name-part></tp:taxon-name></italic> (Thailand: Krabi: Phanom Benja National Park, <named-content xmlns:xlink="http://www.w3.org/1999/xlink" content-type="dwc:institutional_code" xlink:type="simple">ZMH</named-content> 51997) <bold>16</bold> Situs of its genital organs <bold>17</bold> Penial verge of <italic><tp:taxon-name><tp:taxon-name-part taxon-name-part-type="genus" reg="Chloritis">Chloritis</tp:taxon-name-part><tp:taxon-name-part taxon-name-part-type="species" reg="bifoveata">bifoveata</tp:taxon-name-part></tp:taxon-name></italic>. A: verge visible from penis lumen; B: starting to penial verge from epiphallus; C: epiphallus opened until penial verge. Scale bar 1 mm.</p></caption><graphic xmlns:xlink="http://www.w3.org/1999/xlink" xlink:href="zookeys-865-137-g007.jpg" position="float" orientation="portrait" xlink:type="simple" id="oo_319425.jpg"><uri content-type="original_file" xlink:type="simple">https://binary.pensoft.net/fig/319425</uri></graphic></fig></tp:treatment-sec><ref-list><ref id="B25"><mixed-citation xmlns:xlink="http://www.w3.org/1999/xlink" xlink:type="simple"><person-group><name name-style="western"><surname>Sutcharit</surname><given-names>C</given-names></name><name name-style="western"><surname>Panha</surname><given-names>S</given-names></name></person-group> (<year>2010</year>) <article-title>Taxonomic re-evaluation of <italic><tp:taxon-name><tp:taxon-name-part taxon-name-part-type="genus">Chloritis</tp:taxon-name-part><tp:taxon-name-part taxon-name-part-type="species">bifoveata</tp:taxon-name-part></tp:taxon-name></italic> (Benson 1856) and <italic><tp:taxon-name><tp:taxon-name-part taxon-name-part-type="genus">C.</tp:taxon-name-part><tp:taxon-name-part taxon-name-part-type="species">diplochone</tp:taxon-name-part></tp:taxon-name></italic> Möllendorff 1898 (<tp:taxon-name><tp:taxon-name-part taxon-name-part-type="infraclass">Pulmonata</tp:taxon-name-part></tp:taxon-name>: <tp:taxon-name><tp:taxon-name-part taxon-name-part-type="family">Camaenidae</tp:taxon-name-part></tp:taxon-name>).</article-title><source>Journal of Conchology</source><volume>40</volume>(<issue>3</issue>): <fpage>277</fpage>–<lpage>285</lpage>.</mixed-citation></ref></ref-list></tp:taxon-treatment>
