# Supplementary material for: New insights in Trichochloritis Pilsbry, 1891 and its relatives (Gastropoda, Pulmonata, Camaenidae)
Source: Zookeys. 2019 Jul 22;865:137–54. doi: 10.3897/zookeys.865.36296 (PMC6663936; doi:10.3897/zookeys.865.36296)
Supplement: XML Treatment for Trichochloritis (?) pseudomiara [file zookeys.865.36296-treatment7.xml]

<!DOCTYPE tp:taxon-treatment
  PUBLIC "-//TaxonX//DTD Taxonomic Treatment Publishing DTD v0 20100105//EN" "tax-treatment-NSO.dtd">
<tp:taxon-treatment xmlns:tp="http://www.plazi.org/taxpub"><tp:treatment-meta><kwd-group><label>Taxon classification</label><kwd><named-content xmlns:xlink="http://www.w3.org/1999/xlink" content-type="kingdom">Animalia</named-content></kwd><kwd><named-content xmlns:xlink="http://www.w3.org/1999/xlink" content-type="order">Stylommatophora</named-content></kwd><kwd><named-content xmlns:xlink="http://www.w3.org/1999/xlink" content-type="family">Camaenidae</named-content></kwd></kwd-group><mixed-citation publication-type="journal"><person-group><name><surname>Páll-Gergely</surname><given-names>Barna</given-names></name><name><surname>Neubert</surname><given-names>Eike</given-names></name></person-group><article-title>New insights in <italic><tp:taxon-name><tp:taxon-name-part taxon-name-part-type="genus" reg="Trichochloritis">Trichochloritis</tp:taxon-name-part></tp:taxon-name></italic> Pilsbry, 1891 and its relatives (<tp:taxon-name><tp:taxon-name-part taxon-name-part-type="class">Gastropoda</tp:taxon-name-part></tp:taxon-name>, <tp:taxon-name><tp:taxon-name-part taxon-name-part-type="infraclass">Pulmonata</tp:taxon-name-part></tp:taxon-name>, <tp:taxon-name><tp:taxon-name-part taxon-name-part-type="family">Camaenidae</tp:taxon-name-part></tp:taxon-name>)</article-title><source>Zookeys</source><day>22</day><month>7</month><year>2019</year><volume>865</volume><fpage>137</fpage><lpage>154</lpage><pub-id pub-id-type="doi">10.3897/zookeys.865.36296</pub-id></mixed-citation></tp:treatment-meta><tp:nomenclature><tp:taxon-name>
              <object-id xmlns:xlink="http://www.w3.org/1999/xlink" content-type="arpha" xlink:type="simple">80fabb3f-e17c-43f4-a52b-59f18f17c4f6</object-id>
              <tp:taxon-name-part taxon-name-part-type="genus" reg="Trichochloritis">Trichochloritis</tp:taxon-name-part>
              <tp:taxon-name-part taxon-name-part-type="uncertainty-rank">(?)</tp:taxon-name-part>
              <tp:taxon-name-part taxon-name-part-type="species" reg="pseudomiara">pseudomiara</tp:taxon-name-part>
            </tp:taxon-name><tp:taxon-authority> (Bavay &amp; Dautzenberg, 1909)</tp:taxon-authority><xref ref-type="fig" rid="F5">Fig. 12</xref><tp:nomenclature-citation-list><tp:nomenclature-citation><tp:taxon-name><tp:taxon-name-part taxon-name-part-type="genus" reg="Helix">Helix</tp:taxon-name-part> (<tp:taxon-name-part taxon-name-part-type="subgenus" reg="Chloritis">Chloritis</tp:taxon-name-part>) <tp:taxon-name-part taxon-name-part-type="species" reg="pseudomiara">pseudomiara</tp:taxon-name-part></tp:taxon-name><comment>Bavay &amp; Dautzenberg, 1909a: 236; Bavay &amp; Dautzenberg 1909b: 181, pl. VI, figs 5–8.</comment></tp:nomenclature-citation><tp:nomenclature-citation><tp:taxon-name>
                  <tp:taxon-name-part taxon-name-part-type="genus" reg="Trachia">Trachia</tp:taxon-name-part>
                  <tp:taxon-name-part taxon-name-part-type="species" reg="pseudomiara">pseudomiara</tp:taxon-name-part>
                </tp:taxon-name><comment>: <xref ref-type="bibr" rid="B21">Schileyko 2011</xref>: 45.</comment></tp:nomenclature-citation></tp:nomenclature-citation-list></tp:nomenclature><tp:treatment-sec sec-type="material" id="SECID0ESVAG"><title>Type specimens examined.</title><p>syntype <named-content xmlns:xlink="http://www.w3.org/1999/xlink" content-type="dwc:institutional_code" xlink:type="simple">MNHN</named-content>-IM-2000-31774, Nat Son, leg. Messager, D: 24.3 mm, H: 13.3 mm.</p></tp:treatment-sec><tp:treatment-sec sec-type="material" id="SECID0EAWAG"><title>Other specimens examined.</title><p>Muong-Hum, <named-content xmlns:xlink="http://www.w3.org/1999/xlink" content-type="dwc:institutional_code" xlink:type="simple">RBINS</named-content>/1; Muong-Hum, leg. Messager 1908, <named-content xmlns:xlink="http://www.w3.org/1999/xlink" content-type="dwc:institutional_code" xlink:type="simple">RBINS</named-content>/1; Tonkin, Phong-Tho, <named-content xmlns:xlink="http://www.w3.org/1999/xlink" content-type="dwc:institutional_code" xlink:type="simple">RBINS</named-content>/1 (mixed sample with <italic><tp:taxon-name><tp:taxon-name-part taxon-name-part-type="genus" reg="Trichochloritis">Trichochloritis</tp:taxon-name-part></tp:taxon-name></italic> sp.); Nat-Son, <named-content xmlns:xlink="http://www.w3.org/1999/xlink" content-type="dwc:institutional_code" xlink:type="simple">RBINS</named-content>/3 (mixed sample with <italic><tp:taxon-name><tp:taxon-name-part taxon-name-part-type="genus" reg="Trichochloritis">Trichochloritis</tp:taxon-name-part></tp:taxon-name></italic> sp.); Tonkin, leg. Messager, <named-content xmlns:xlink="http://www.w3.org/1999/xlink" content-type="dwc:institutional_code" xlink:type="simple">RBINS</named-content>/22 (some of them are juveniles); Tonkin, Phong-Tho, <named-content xmlns:xlink="http://www.w3.org/1999/xlink" content-type="dwc:institutional_code" xlink:type="simple">NHMUK</named-content> 1909.7.9.57/1 (photographed for the North Vietnamese Land Snail Guide); Tonkin, Muong-Hum, <named-content xmlns:xlink="http://www.w3.org/1999/xlink" content-type="dwc:institutional_code" xlink:type="simple">MNHN</named-content>-IM-2012-27105/2; Vietnam, Cam Duong, <named-content xmlns:xlink="http://www.w3.org/1999/xlink" content-type="dwc:institutional_code" xlink:type="simple">MNHN</named-content>-IM-2012-27106/2 (probably erroneous locality?); Tonkin, Phong-Tho, <named-content xmlns:xlink="http://www.w3.org/1999/xlink" content-type="dwc:institutional_code" xlink:type="simple">MNHN</named-content>-IM-2012-27107/2; Tonkin, Muong-Hum, <named-content xmlns:xlink="http://www.w3.org/1999/xlink" content-type="dwc:institutional_code" xlink:type="simple">MNHN</named-content>-IM-2012-27108/2; Tonkin, Muong-Hum, leg. Messager, <named-content xmlns:xlink="http://www.w3.org/1999/xlink" content-type="dwc:institutional_code" xlink:type="simple">MNHN</named-content>-IM-2012-27109/2; Tonkin, <named-content xmlns:xlink="http://www.w3.org/1999/xlink" content-type="dwc:institutional_code" xlink:type="simple">MNHN</named-content>-IM-2012-27110/1; Haut Tonkin, <named-content xmlns:xlink="http://www.w3.org/1999/xlink" content-type="dwc:institutional_code" xlink:type="simple">MNHN</named-content>-IM-2012-27111/1.</p></tp:treatment-sec><tp:treatment-sec sec-type="type locality" id="SECID0E3ZAG"><title>Type locality.</title><p>Vietnam, N Vietnam: Nat Son.</p></tp:treatment-sec><tp:treatment-sec sec-type="diagnosis" id="SECID0EB1AG"><title>Diagnosis.</title><p>A rather large, usually dark species with rounded body whorl, fine radial growth lines and deep hair scars; umbilicus open, only a small part of it is covered by the columellar reflection.</p></tp:treatment-sec><tp:treatment-sec sec-type="description" id="SECID0EG1AG"><title>Description.</title><p>Shell rather large, almost flat, with relatively thick wall; body whorl rounded; last half whorl with or without very shallow subsutural furrow; the 4.75–5.25 whorls are separated by a shallow suture; colour greyish yellowish, or brown to olive green; protoconch consists of 1.5 whorls, finely granulate, with fine radial lines near the suture of the last half whorl; teleoconch finely, irregularly wrinkled, and covered with very deep hair scars, which are visible to the naked eye as well on the body whorl; hairs not permanent, although we did not have access to live collected specimens; aperture ovoid; peristome expanded and slightly reflected, and reinforced by a thickened whitish/light brown lip; parietal region with an inconspicuous layer, which is often darker than the rest of the shell; umbilicus widely open, concave and funnel-shaped, slightly covered by reflected peristome.</p></tp:treatment-sec><tp:treatment-sec sec-type="description" id="SECID0EL1AG"><title>Measurements.</title><p>D = 21.3 –26.0 mm, H = 11.8–14.4 mm (n = 3).</p></tp:treatment-sec><tp:treatment-sec sec-type="distribution" id="SECID0EQ1AG"><title>Distribution.</title><p>This species is known only from the northernmost part of Vietnam, along the Chinese border.</p></tp:treatment-sec><tp:treatment-sec sec-type="remarks" id="SECID0EV1AG"><title>Remarks.</title><p>This species can easily be identified based on the dark green-coloured shell and the deep, widely spaced hair scars that cover the entire teleoconch.</p></tp:treatment-sec><tp:treatment-sec><!--Section generated to contain objects referenced in tp:taxon-treatment.--><fig id="F5" position="float" orientation="portrait"><object-id xmlns:xlink="http://www.w3.org/1999/xlink" content-type="doi" xlink:type="simple">10.3897/zookeys.865.36296.figures10-12</object-id><object-id xmlns:xlink="http://www.w3.org/1999/xlink" content-type="arpha" xlink:type="simple">cfee73b1-a9e4-41a5-b802-a0efae52596f</object-id><label>Figures 10–12.</label><caption><p>Shells of <italic><tp:taxon-name><tp:taxon-name-part taxon-name-part-type="genus" reg="Trichochloritis">Trichochloritis</tp:taxon-name-part></tp:taxon-name></italic> species <bold>10</bold><italic><tp:taxon-name><tp:taxon-name-part taxon-name-part-type="genus" reg="Trichochloritis">Trichochloritis</tp:taxon-name-part><tp:taxon-name-part taxon-name-part-type="species" reg="breviseta">breviseta</tp:taxon-name-part></tp:taxon-name></italic>, <abbrev xmlns:xlink="http://www.w3.org/1999/xlink" content-type="institution" xlink:title="BORNEENSIS collection of Institute for Tropical Biology and Conservation, Universiti Malaysia Sabah" id="ABBRID0E4IAG" xlink:type="simple">BOR/MOL</abbrev> 9091, Perak, Ipoh, Gunung Kanthan plot, D = 19.5 mm <bold>11</bold><italic><tp:taxon-name><tp:taxon-name-part taxon-name-part-type="genus" reg="Trichochloritis">Trichochloritis</tp:taxon-name-part><tp:taxon-name-part taxon-name-part-type="species" reg="penangensis">penangensis</tp:taxon-name-part></tp:taxon-name></italic>, <abbrev xmlns:xlink="http://www.w3.org/1999/xlink" content-type="institution" xlink:title="BORNEENSIS collection of Institute for Tropical Biology and Conservation, Universiti Malaysia Sabah" id="ABBRID0EPJAG" xlink:type="simple">BOR/MOL</abbrev> 11562, Perak, Ipoh, Gunung Pondok, plot, D = 16.2 mm <bold>12</bold><italic><tp:taxon-name><tp:taxon-name-part taxon-name-part-type="genus" reg="Trichochloritis">Trichochloritis</tp:taxon-name-part></tp:taxon-name></italic> (?) <italic><tp:taxon-name><tp:taxon-name-part taxon-name-part-type="genus" reg="Trichochloritis"/><tp:taxon-name-part taxon-name-part-type="species" reg="pseudomiara">pseudomiara</tp:taxon-name-part></tp:taxon-name></italic>, syntype of <tp:taxon-name><tp:taxon-name-part taxon-name-part-type="genus" reg="Helix">Helix</tp:taxon-name-part> (<tp:taxon-name-part taxon-name-part-type="subgenus" reg="Chloritis">Chloritis</tp:taxon-name-part>) <tp:taxon-name-part taxon-name-part-type="species" reg="pseudomiara">pseudomiara</tp:taxon-name-part></tp:taxon-name> Bavay &amp; Dautzenberg, 1909, D = 24.3 mm, <named-content xmlns:xlink="http://www.w3.org/1999/xlink" content-type="dwc:institutional_code" xlink:type="simple">MNHN</named-content>. <bold>10, 11</bold> Junn Kitt Foon (published in <xref ref-type="bibr" rid="B9">Foon et al. 2017</xref>), all photographs × 2.</p></caption><graphic xmlns:xlink="http://www.w3.org/1999/xlink" xlink:href="zookeys-865-137-g005.jpg" position="float" orientation="portrait" xlink:type="simple" id="oo_319423.jpg"><uri content-type="original_file" xlink:type="simple">https://binary.pensoft.net/fig/319423</uri></graphic></fig></tp:treatment-sec><ref-list><ref id="B9"><mixed-citation xmlns:xlink="http://www.w3.org/1999/xlink" xlink:type="simple"><person-group><name name-style="western"><surname>Foon</surname><given-names>JK</given-names></name><name name-style="western"><surname>Clements</surname><given-names>GR</given-names></name><name name-style="western"><surname>Liew</surname><given-names>T-S</given-names></name></person-group> (<year>2017</year>) <article-title>Diversity and biogeography of land snails (<tp:taxon-name><tp:taxon-name-part taxon-name-part-type="phylum">Mollusca</tp:taxon-name-part></tp:taxon-name>, <tp:taxon-name><tp:taxon-name-part taxon-name-part-type="class">Gastropoda</tp:taxon-name-part></tp:taxon-name>) in the limestone hills of Perak, Peninsular Malaysia.</article-title><source>ZooKeys</source><volume>682</volume>: <fpage>1</fpage>–<lpage>94</lpage>. <ext-link xlink:type="simple" ext-link-type="doi" xlink:href="10.3897/zookeys.682.12999">https://doi.org/10.3897/zookeys.682.12999</ext-link></mixed-citation></ref><ref id="B21"><mixed-citation xmlns:xlink="http://www.w3.org/1999/xlink" xlink:type="simple"><person-group><name name-style="western"><surname>Schileyko</surname><given-names>AA</given-names></name></person-group> (<year>2011</year>) <article-title>Check-list of land pulmonate molluscs of Vietnam (<tp:taxon-name><tp:taxon-name-part taxon-name-part-type="class">Gastropoda</tp:taxon-name-part></tp:taxon-name>: <tp:taxon-name><tp:taxon-name-part taxon-name-part-type="order">Stylommatophora</tp:taxon-name-part></tp:taxon-name>).</article-title><source>Ruthenica</source><volume>21</volume>(<issue>1</issue>): <fpage>1</fpage>–<lpage>68</lpage>.</mixed-citation></ref></ref-list></tp:taxon-treatment>
