# Supplementary material for: New insights in Trichochloritis Pilsbry, 1891 and its relatives (Gastropoda, Pulmonata, Camaenidae)
Source: Zookeys. 2019 Jul 22;865:137–54. doi: 10.3897/zookeys.865.36296 (PMC6663936; doi:10.3897/zookeys.865.36296)
Supplement: XML Treatment for Dentichloritis [file zookeys.865.36296-treatment8.xml]

<!DOCTYPE tp:taxon-treatment
  PUBLIC "-//TaxonX//DTD Taxonomic Treatment Publishing DTD v0 20100105//EN" "tax-treatment-NSO.dtd">
<tp:taxon-treatment xmlns:tp="http://www.plazi.org/taxpub"><tp:treatment-meta><kwd-group><label>Taxon classification</label><kwd><named-content xmlns:xlink="http://www.w3.org/1999/xlink" content-type="kingdom">Animalia</named-content></kwd><kwd><named-content xmlns:xlink="http://www.w3.org/1999/xlink" content-type="order">Stylommatophora</named-content></kwd><kwd><named-content xmlns:xlink="http://www.w3.org/1999/xlink" content-type="family">Camaenidae</named-content></kwd></kwd-group><mixed-citation publication-type="journal"><person-group><name><surname>Páll-Gergely</surname><given-names>Barna</given-names></name><name><surname>Neubert</surname><given-names>Eike</given-names></name></person-group><article-title>New insights in <italic><tp:taxon-name><tp:taxon-name-part taxon-name-part-type="genus" reg="Trichochloritis">Trichochloritis</tp:taxon-name-part></tp:taxon-name></italic> Pilsbry, 1891 and its relatives (<tp:taxon-name><tp:taxon-name-part taxon-name-part-type="class">Gastropoda</tp:taxon-name-part></tp:taxon-name>, <tp:taxon-name><tp:taxon-name-part taxon-name-part-type="infraclass">Pulmonata</tp:taxon-name-part></tp:taxon-name>, <tp:taxon-name><tp:taxon-name-part taxon-name-part-type="family">Camaenidae</tp:taxon-name-part></tp:taxon-name>)</article-title><source>Zookeys</source><day>22</day><month>7</month><year>2019</year><volume>865</volume><fpage>137</fpage><lpage>154</lpage><pub-id pub-id-type="doi">10.3897/zookeys.865.36296</pub-id></mixed-citation></tp:treatment-meta><tp:nomenclature><label>Genus</label><tp:taxon-name>
              <object-id xmlns:xlink="http://www.w3.org/1999/xlink" content-type="arpha" xlink:type="simple">c031568d-280e-480f-ba4b-07842955d14c</object-id>
              <tp:taxon-name-part taxon-name-part-type="genus" reg="Dentichloritis">Dentichloritis</tp:taxon-name-part>
              <object-id xmlns:xlink="http://www.w3.org/1999/xlink" content-type="zoobank" xlink:type="simple">http://zoobank.org/16A52E49-1C90-47D6-B66A-56F12C02B11A</object-id>
            </tp:taxon-name><tp:taxon-status xmlns:xlink="http://www.w3.org/1999/xlink" xlink:type="simple">gen. nov.</tp:taxon-status><tp:nomenclature-citation-list><tp:nomenclature-citation><tp:taxon-name>
                  <tp:taxon-name-part taxon-name-part-type="genus" reg="Trichochloritis">Trichochloritis</tp:taxon-name-part>
                </tp:taxon-name><comment>: Schileyko, 2007: 2113–2114, fig. 2032a–c (partim).</comment></tp:nomenclature-citation></tp:nomenclature-citation-list></tp:nomenclature><tp:treatment-sec sec-type="type species" id="SECID0EI3AG"><title>Type species.</title><p><italic><tp:taxon-name><tp:taxon-name-part taxon-name-part-type="genus" reg="Helix">Helix</tp:taxon-name-part><tp:taxon-name-part taxon-name-part-type="species" reg="brevidens">brevidens</tp:taxon-name-part></tp:taxon-name></italic> Sowerby I, 1841: 25 (Puerto Galero, Philippines).</p></tp:treatment-sec><tp:treatment-sec sec-type="diagnosis" id="SECID0EZ3AG"><title>Diagnosis.</title><p>Shell depressed globular, apex not sunken, hairs or hair scars cover the entire shell, aperture with a basal denticle. Penis very thick-walled, with narrow lumen, internally with very large conic tubercles in main chamber; flagellum and epiphallus absent; vas deferens passes gradually enlarging into penis; retractor muscle inserts at curvature of vas deferens close to its joint with penis; penial sheath thin, surrounds upper two third part of penis; vagina shorter than penis, thick.</p></tp:treatment-sec><tp:treatment-sec sec-type="etymology" id="SECID0E53AG"><title>Etymology.</title><p>The name <italic><tp:taxon-name><tp:taxon-name-part taxon-name-part-type="genus" reg="Dentichloritis">Dentichloritis</tp:taxon-name-part></tp:taxon-name></italic> refers to the presence of a denticle on the basal peristomal lip and the conchological similarity to <italic><tp:taxon-name><tp:taxon-name-part taxon-name-part-type="genus" reg="Chloritis">Chloritis</tp:taxon-name-part></tp:taxon-name></italic>.</p></tp:treatment-sec><tp:treatment-sec sec-type="remarks" id="SECID0ES4AG"><title>Remarks.</title><p>There are seven <italic><tp:taxon-name><tp:taxon-name-part taxon-name-part-type="genus" reg="Trichochloritis">Trichochloritis</tp:taxon-name-part></tp:taxon-name></italic> species known from the Philippines (<xref ref-type="bibr" rid="B18">Richardson 1985</xref>), and four of them have been photographed by <xref ref-type="bibr" rid="B27">Zilch (1966)</xref>. They differ from <italic><tp:taxon-name><tp:taxon-name-part taxon-name-part-type="genus" reg="Dentichloritis">D.</tp:taxon-name-part><tp:taxon-name-part taxon-name-part-type="species" reg="brevidens">brevidens</tp:taxon-name-part></tp:taxon-name></italic> in the open umbilicus and the lack of denticle on the basal lip. Therefore, we retain them in <italic><tp:taxon-name><tp:taxon-name-part taxon-name-part-type="genus" reg="Trichochloritis">Trichochloritis</tp:taxon-name-part></tp:taxon-name></italic> until ethanol-preserved specimens become available.</p><!--PageBreak --></tp:treatment-sec><ref-list><ref id="B18"><mixed-citation xmlns:xlink="http://www.w3.org/1999/xlink" xlink:type="simple"><person-group><name name-style="western"><surname>Richardson</surname><given-names>L</given-names></name></person-group> (<year>1985</year>) <article-title><tp:taxon-name><tp:taxon-name-part taxon-name-part-type="family">Camaenidae</tp:taxon-name-part></tp:taxon-name>: Catalog of species.</article-title><source>Tryonia, Miscellaneous Publications of the Department of Malacology of the Academy of Natural Sciences of Philadelphia</source><volume>12</volume>: <fpage>1</fpage>–<lpage>479</lpage>.</mixed-citation></ref><ref id="B27"><mixed-citation xmlns:xlink="http://www.w3.org/1999/xlink" xlink:type="simple"><person-group><name name-style="western"><surname>Zilch</surname><given-names>A</given-names></name></person-group> (<year>1966</year>) Die Typen und Typoide des Natur-Museums Senckenberg, 35: <tp:taxon-name><tp:taxon-name-part taxon-name-part-type="phylum">Mollusca</tp:taxon-name-part></tp:taxon-name>, <tp:taxon-name><tp:taxon-name-part taxon-name-part-type="family">Camaenidae</tp:taxon-name-part></tp:taxon-name> (5). Archiv für Molluskenkunde 95(5/6): 293–319, Taf. 7–11.</mixed-citation></ref></ref-list></tp:taxon-treatment>
