# Supplementary material for: New insights in Trichochloritis Pilsbry, 1891 and its relatives (Gastropoda, Pulmonata, Camaenidae)
Source: Zookeys. 2019 Jul 22;865:137–54. doi: 10.3897/zookeys.865.36296 (PMC6663936; doi:10.3897/zookeys.865.36296)
Supplement: XML Treatment for Dentichloritis brevidens [file zookeys.865.36296-treatment9.xml]

<!DOCTYPE tp:taxon-treatment
  PUBLIC "-//TaxonX//DTD Taxonomic Treatment Publishing DTD v0 20100105//EN" "tax-treatment-NSO.dtd">
<tp:taxon-treatment xmlns:tp="http://www.plazi.org/taxpub"><tp:treatment-meta><kwd-group><label>Taxon classification</label><kwd><named-content xmlns:xlink="http://www.w3.org/1999/xlink" content-type="kingdom">Animalia</named-content></kwd><kwd><named-content xmlns:xlink="http://www.w3.org/1999/xlink" content-type="order">Stylommatophora</named-content></kwd><kwd><named-content xmlns:xlink="http://www.w3.org/1999/xlink" content-type="family">Camaenidae</named-content></kwd></kwd-group><mixed-citation publication-type="journal"><person-group><name><surname>Páll-Gergely</surname><given-names>Barna</given-names></name><name><surname>Neubert</surname><given-names>Eike</given-names></name></person-group><article-title>New insights in <italic><tp:taxon-name><tp:taxon-name-part taxon-name-part-type="genus" reg="Trichochloritis">Trichochloritis</tp:taxon-name-part></tp:taxon-name></italic> Pilsbry, 1891 and its relatives (<tp:taxon-name><tp:taxon-name-part taxon-name-part-type="class">Gastropoda</tp:taxon-name-part></tp:taxon-name>, <tp:taxon-name><tp:taxon-name-part taxon-name-part-type="infraclass">Pulmonata</tp:taxon-name-part></tp:taxon-name>, <tp:taxon-name><tp:taxon-name-part taxon-name-part-type="family">Camaenidae</tp:taxon-name-part></tp:taxon-name>)</article-title><source>Zookeys</source><day>22</day><month>7</month><year>2019</year><volume>865</volume><fpage>137</fpage><lpage>154</lpage><pub-id pub-id-type="doi">10.3897/zookeys.865.36296</pub-id></mixed-citation></tp:treatment-meta><tp:nomenclature><tp:taxon-name>
              <object-id xmlns:xlink="http://www.w3.org/1999/xlink" content-type="arpha" xlink:type="simple">0a370ad6-5c23-45be-9633-e139a36e28f1</object-id>
              <tp:taxon-name-part taxon-name-part-type="genus" reg="Dentichloritis">Dentichloritis</tp:taxon-name-part>
              <tp:taxon-name-part taxon-name-part-type="species" reg="brevidens">brevidens</tp:taxon-name-part>
            </tp:taxon-name><tp:taxon-authority>(Sowerby I, 1841)</tp:taxon-authority><xref ref-type="fig" rid="F6">Figs 13–14</xref><!--PageBreak --><tp:nomenclature-citation-list><tp:nomenclature-citation><tp:taxon-name>
                  <tp:taxon-name-part taxon-name-part-type="genus" reg="Helix">Helix</tp:taxon-name-part>
                  <tp:taxon-name-part taxon-name-part-type="species" reg="brevidens">brevidens</tp:taxon-name-part>
                </tp:taxon-name><comment>Sowerby I, 1841: 25.</comment></tp:nomenclature-citation><tp:nomenclature-citation><tp:taxon-name>
                  <tp:taxon-name-part taxon-name-part-type="genus" reg="Trichochloritis">Trichochloritis</tp:taxon-name-part>
                  <tp:taxon-name-part taxon-name-part-type="species" reg="brevidens">brevidens</tp:taxon-name-part>
                </tp:taxon-name><comment>: <xref ref-type="bibr" rid="B20">Schileyko 2007</xref>: 2113–2114, fig. 2032b, c.</comment></tp:nomenclature-citation></tp:nomenclature-citation-list></tp:nomenclature><tp:treatment-sec sec-type="material" id="SECID0EBBBG"><title>Type specimens examined.</title><p>Philippines, m.c. (Museum Cuming), 3 syntypes <named-content xmlns:xlink="http://www.w3.org/1999/xlink" content-type="dwc:institutional_code" xlink:type="simple">NHMUK</named-content> 20190452 (D of photographed shell = 19.5 mm [Fig. <xref ref-type="fig" rid="F6">13</xref>]).</p></tp:treatment-sec><tp:treatment-sec sec-type="type locality" id="SECID0ETBBG"><title>Type locality.</title><p>Philippines, Puerto Galero (Municipality of Puerto Galera, municipality in the province of Oriental Mindoro).</p></tp:treatment-sec><tp:treatment-sec sec-type="diagnosis" id="SECID0EYBBG"><title>Diagnosis.</title><p>A middle-sized, yellowish species with a slender reddish peripheral belt, short hairs on the entire shell, nearly closed umbilicus (only visible in oblique view), and a slight thickening (denticle) on the basal part of peristome.</p></tp:treatment-sec><tp:treatment-sec sec-type="description" id="SECID0E4BBG"><title>Description.</title><p>Shell medium sized, depressed globular; body whorl rounded with slight indication of a blunt shoulder; last quarter to half whorl with a very shallow subsutural furrow; the 3.75–4 whorls are separated by a shallow suture; colour yellowish to ochre with a reddish slender belt above shoulder (midpoint of body whorl); protoconch consists of 1.5–1.75 whorls, finely granulate, with fine radial wrinkles; teleoconch covered by short hairs or hair scars, which are visible to the naked eye as well; aperture semilunar; peristome expanded and slightly reflected, and reinforced by a thickened whitish brown lip; a slight swelling (denticle) visible on basal part of peristome, between the midpoint of the basal peristome and the columella; parietal region with an inconspicuous layer, which is matter than the rest of the shell; umbilicus nearly closed by columellar reflection, visible only by oblique view.</p><fig id="F6" position="float" orientation="portrait"><object-id xmlns:xlink="http://www.w3.org/1999/xlink" content-type="doi" xlink:type="simple">10.3897/zookeys.865.36296.figures13-14</object-id><object-id xmlns:xlink="http://www.w3.org/1999/xlink" content-type="arpha" xlink:type="simple">ed2937b8-c46d-4871-9e52-a08f904cf808</object-id><label>Figures 13–14.</label><caption><p><italic><tp:taxon-name><tp:taxon-name-part taxon-name-part-type="genus" reg="Dentichloritis">Dentichloritis</tp:taxon-name-part><tp:taxon-name-part taxon-name-part-type="species" reg="brevidens">brevidens</tp:taxon-name-part></tp:taxon-name></italic><bold>13</bold> syntype <italic><tp:taxon-name><tp:taxon-name-part taxon-name-part-type="genus" reg="Helix">Helix</tp:taxon-name-part><tp:taxon-name-part taxon-name-part-type="species" reg="brevidens">brevidens</tp:taxon-name-part></tp:taxon-name></italic> Sowerby I, 1841, <named-content xmlns:xlink="http://www.w3.org/1999/xlink" content-type="dwc:institutional_code" xlink:type="simple">NHMUK</named-content> 20190452, D = 19.5 mm <bold>14</bold> Morphology of the genital organs of <italic><tp:taxon-name><tp:taxon-name-part taxon-name-part-type="genus" reg="Dentichloritis">Dentichloritis</tp:taxon-name-part><tp:taxon-name-part taxon-name-part-type="species" reg="brevidens">brevidens</tp:taxon-name-part></tp:taxon-name></italic>; modified after <xref ref-type="bibr" rid="B20">Schileyko (2007)</xref>.</p></caption><graphic xmlns:xlink="http://www.w3.org/1999/xlink" xlink:href="zookeys-865-137-g006.jpg" position="float" orientation="portrait" xlink:type="simple" id="oo_319424.jpg"><uri content-type="original_file" xlink:type="simple">https://binary.pensoft.net/fig/319424</uri></graphic></fig><p>Anatomy: Penis very thick-walled, with narrow lumen, internally with short plicae in basal part and very large conic tubercles in main chamber; flagellum and epiphallus absent; vas deferens rather long, evenly thin down to atrium; approximately one third way up it is attached to penis, and after penis is enlarged and fusiform, then in becomes very thin, thread-like, forming a sharp curvature and passes to penis, gradually enlarging; penial retractor attached to curvature of vas deferens and continues as a fine membrane down to middle part of penis; penial sheath thin, surrounds upper two third part of penis. Vagina shorter than penis, thick; spermatheca without visible division to stalk and reservoir, not attending albumen gland and provided with apical ligament (based on <xref ref-type="bibr" rid="B20">Schileyko 2007</xref>: 2113–2114, fig. 2032b, c).</p><fig id="F7" position="float" orientation="portrait"><object-id xmlns:xlink="http://www.w3.org/1999/xlink" content-type="doi" xlink:type="simple">10.3897/zookeys.865.36296.figures15-17</object-id><object-id xmlns:xlink="http://www.w3.org/1999/xlink" content-type="arpha" xlink:type="simple">e790ea70-257d-41ab-966a-a9fbbb981406</object-id><label>Figures 15–17.</label><caption><p><italic><tp:taxon-name><tp:taxon-name-part taxon-name-part-type="genus" reg="Chloritis">Chloritis</tp:taxon-name-part><tp:taxon-name-part taxon-name-part-type="uncertainty-rank">(?)</tp:taxon-name-part><tp:taxon-name-part taxon-name-part-type="species" reg="bifoveata">bifoveata</tp:taxon-name-part></tp:taxon-name></italic><bold>15</bold> shell of dissected specimens of <italic><tp:taxon-name><tp:taxon-name-part taxon-name-part-type="genus" reg="Chloritis">Chloritis</tp:taxon-name-part><tp:taxon-name-part taxon-name-part-type="species" reg="bifoveata">bifoveata</tp:taxon-name-part></tp:taxon-name></italic> (Thailand: Krabi: Phanom Benja National Park, <named-content xmlns:xlink="http://www.w3.org/1999/xlink" content-type="dwc:institutional_code" xlink:type="simple">ZMH</named-content> 51997) <bold>16</bold> Situs of its genital organs <bold>17</bold> Penial verge of <italic><tp:taxon-name><tp:taxon-name-part taxon-name-part-type="genus" reg="Chloritis">Chloritis</tp:taxon-name-part><tp:taxon-name-part taxon-name-part-type="species" reg="bifoveata">bifoveata</tp:taxon-name-part></tp:taxon-name></italic>. A: verge visible from penis lumen; B: starting to penial verge from epiphallus; C: epiphallus opened until penial verge. Scale bar 1 mm.</p></caption><graphic xmlns:xlink="http://www.w3.org/1999/xlink" xlink:href="zookeys-865-137-g007.jpg" position="float" orientation="portrait" xlink:type="simple" id="oo_319425.jpg"><uri content-type="original_file" xlink:type="simple">https://binary.pensoft.net/fig/319425</uri></graphic></fig></tp:treatment-sec><ref-list><ref id="B20"><mixed-citation xmlns:xlink="http://www.w3.org/1999/xlink" xlink:type="simple"><person-group><name name-style="western"><surname>Schileyko</surname><given-names>AA</given-names></name></person-group> (<year>2007</year>) <article-title>Treatise on Recent terrestrial pulmonate molluscs, Part 15 <tp:taxon-name><tp:taxon-name-part taxon-name-part-type="family">Oopeltidae</tp:taxon-name-part></tp:taxon-name>, <tp:taxon-name><tp:taxon-name-part taxon-name-part-type="family">Anadenidae</tp:taxon-name-part></tp:taxon-name>, <tp:taxon-name><tp:taxon-name-part taxon-name-part-type="family">Arionidae</tp:taxon-name-part></tp:taxon-name>, <tp:taxon-name><tp:taxon-name-part taxon-name-part-type="family">Philomycidae</tp:taxon-name-part></tp:taxon-name>, <tp:taxon-name><tp:taxon-name-part taxon-name-part-type="family">Succineidae</tp:taxon-name-part></tp:taxon-name>, <tp:taxon-name><tp:taxon-name-part taxon-name-part-type="family">Athoracophoridae</tp:taxon-name-part></tp:taxon-name>.</article-title><source>Ruthenica, Supplement</source><volume>2</volume>(<issue>15</issue>): <fpage>2049</fpage>–<lpage>2209</lpage>.</mixed-citation></ref></ref-list></tp:taxon-treatment>
